# Supplementary material for: Improving Upper Limb and Gait Rehabilitation Outcomes in Post-Stroke Patients: A Scoping Review on the Additional Effects of Non-Invasive Brain Stimulation When Combined with Robot-Aided Rehabilitation
Source: Brain Sci. 2022 Nov 7;12(11):1511. doi: 10.3390/brainsci12111511 (PMC9688385; doi:10.3390/brainsci12111511)
Supplement: Supplementary file 1 [file brainsci-12-01511-s001.zip]

Archive with 1 entries (1 files):
- brainsci-1934997-supplementary.pdf
